# Supplementary material for: Thaumatin-like proteins and a cysteine protease inhibitor secreted by the pine wood nematode Bursaphelenchus xylophilus induce cell death in Nicotiana benthamiana
Source: PLoS One. 2020 Oct 30;15(10):e0241613. doi: 10.1371/journal.pone.0241613 (PMC7598465; doi:10.1371/journal.pone.0241613)
Supplement: S1 Table — (XLSX) [file pone.0241613.s002.xlsx]

## Sheet: Sheet1
Name	Sequence
GFP FP (pUBC-GFP-DEST)	ggggacaagtttgtacaaaaaagcaggctATGTCCAAGGCTTTCATTGG
GFP RP (pUBC-GFP-DEST)	ggggaccactttgtacaagaaagctgggtATGTTTGTTGAAATATTCGT
BUX_s00036.89 FP	ggggacaagtttgtacaaaaaagcaggctATGAAGACCCTCATTCTTGC
BUX_s00036.89 w/o SP FP	ggggacaagtttgtacaaaaaagcaggctATGGGATATACGAGCTTCGT
BUX_s00036.89 RP	ggggaccactttgtacaagaaagctgggtAGGACAGTAGATGACGTAGA
BUX_s00036.89 RP GFP	ggggaccactttgtacaagaaagctgggttAGGACAGTAGATGACGTAG
BUX_s00036.92 FP	ggggacaagtttgtacaaaaaagcaggctATGAGTTGTGAAGCCTATAC
BUX_s00036.92 w/o SP FP	ggggacaagtttgtacaaaaaagcaggctATGGAGTTCTCCTTCGAGAA
BUX_s00036.92 RP	ggggaccactttgtacaagaaagctgggtGCAGAAGTACAAGTCGAACG
BUX_s00036.92 RP GFP	ggggaccactttgtacaagaaagctgggttGCAGAAGTACAAGTCGAAC
BUX_s00351.347 FP	ggggacaagtttgtacaaaaaagcaggctATGTTGTTCAAAGTTACTGT
BUX_s00351.347 w/o SP FP	ggggacaagtttgtacaaaaaagcaggctATGGAGCCAACCCAGAAGCC
BUX_s00351.347 RP	ggggaccactttgtacaagaaagctgggtCTTTTGCTTGACGATTTCGG
BUX_s00351.347 RP GFP	ggggaccactttgtacaagaaagctgggttCTTTTGCTTGACGATTTCG
BUX_s00083.48 FP	ggggacaagtttgtacaaaaaagcaggctATGATCGTTTATTCGGTGAT
BUX_s00083.48 w/o SP FP	ggggacaagtttgtacaaaaaagcaggctATGGCCCCAGCGCCTCAGGG
BUX_s00083.48 RP	ggggaccactttgtacaagaaagctgggtTTGATGCACACTTCCGCTGA
BUX_s00116.606 FP	ggggacaagtttgtacaaaaaagcaggctATGAAGATCATTGTCTTGGC
BUX_s00116.606 w/o SP FP	ggggacaagtttgtacaaaaaagcaggctATGATTACCCAGCGCAGGTT
BUX_s00116.606 RP	ggggaccactttgtacaagaaagctgggtGCCGCTGATGCTGCACTGAC
BUX_s00647.112 FP	ggggacaagtttgtacaaaaaagcaggctATGGTGGCGACAAGCGTGAT
BUX_s00647.112 w/o SP FP	ggggacaagtttgtacaaaaaagcaggctATGTTAGAGCTGTATTATTT
BUX_s00647.112 RP	ggggaccactttgtacaagaaagctgggtTTGAGTGGCATTGAAATAAT
BUX_s00713.953 FP	ggggacaagtttgtacaaaaaagcaggctATGCTAAGACTAACCGTCTT
BUX_s00713.953 w/o SP FP	ggggacaagtttgtacaaaaaagcaggctATGGATTTCATATTCCGTTA
BUX_s00713.953 RP	ggggaccactttgtacaagaaagctgggtCAATTGTTTAGCCAGCCCGA
BUX_s01147.176 FP	ggggacaagtttgtacaaaaaagcaggctATGAGATCATTTGTGATCAT
BUX_s01147.177 FP	ggggacaagtttgtacaaaaaagcaggctATGAGATCGTTTGTGACCAT
BUX_s01147.176-7 w/o SP FP	ggggacaagtttgtacaaaaaagcaggctATGGGATTGCTGGATCCGAA
BUX_s01147.176-7 RP	ggggaccactttgtacaagaaagctgggtAAGTTGAACCTGGTAGTTCC
BUX_s01662.77 FP	ggggacaagtttgtacaaaaaagcaggctATGAGGTCGACGTTGTTTAT
BUX_s01662.77 w/o SP FP	ggggacaagtttgtacaaaaaagcaggctATGGATGACTTTCCAAAGAC
BUX_s01662.77 RP	ggggaccactttgtacaagaaagctgggtTTGTTTCGGAATCCCCACCG
BUX_s01254.333 FP	ggggacaagtttgtacaaaaaagcaggctATGAAGTCAAGTGCAATGTC
BUX_s01254.333 w/o SP FP	ggggacaagtttgtacaaaaaagcaggctATGAGCCATCTTGCTCACAG
BUX_s01254.333 RP	ggggaccactttgtacaagaaagctgggtCGAAAATTGCAGAGGCGTGT
