# Supplementary material for: Thaumatin-like proteins and a cysteine protease inhibitor secreted by the pine wood nematode Bursaphelenchus xylophilus induce cell death in Nicotiana benthamiana
Source: PLoS One. 2020 Oct 30;15(10):e0241613. doi: 10.1371/journal.pone.0241613 (PMC7598465; doi:10.1371/journal.pone.0241613)
Supplement: S2 Table — (XLSX) [file pone.0241613.s003.xlsx]

## Sheet: Sheet1
Name	Sequence
pDONR207 SeqL-A	TCGCGTTAACGCTAGCATGGATCTC
pDONR207 SeqL-B	GTAACATCAGAGATTTTGAGACAC
pUBC-CFP-Dest Seq-FP	ATCCTCTAAGGGCCCATCAC
pUBC-CFP-Dest Seq-RP	CGCCCTTGCTCACCATACTA
