# Supplementary material for: Thaumatin-like proteins and a cysteine protease inhibitor secreted by the pine wood nematode Bursaphelenchus xylophilus induce cell death in Nicotiana benthamiana
Source: PLoS One. 2020 Oct 30;15(10):e0241613. doi: 10.1371/journal.pone.0241613 (PMC7598465; doi:10.1371/journal.pone.0241613)
Supplement: S3 Table — (XLSX) [file pone.0241613.s004.xlsx]

## Sheet: Sheet1
Name	Sequence
BUX_s00036.89 in situ FP	CGGTATCGGATGTGCTATTG
BUX_s00036.89 in situ RP	TTGCGCTGGTACAAGTCAAG
BUX_s00036.89 in situ FP 2	TCATTCTTGCCGCTTTCG
BUX_s00036.89 in situ RP 2	CTGAACTCGAACCGAGTGTG
BUX_s00036.92 in situ FP	GCTTTAGGCCTCACACTTGC
BUX_s00036.92 in situ RP	AACGTGCCTCCAGTTCTCAC
BUX_s00351.347 in situ FP	GAAGCAAAGCCATCAGAAGC
BUX_s00351.347 in situ RP	CTTGACGATTTCGGTGACG
BUX_s00351.347 in situ FP 2	TGTCTTGTTGGTTGCCCATC
BUX_s00351.347 in situ RP 2	AAATTACGGGCCTCCAAATC
ENG00s (AB179541)	TCTAAAATGAAGTCTCTTGTG
ENG00a (AB179541)	AGTCCTCTAAGCATCGTC
